# Supplementary material for: PrankWeb 4: a modular web server for protein–ligand binding site prediction and downstream analysis
Source: Nucleic Acids Res. 2025 May 19;53(W1):W466–71. doi: 10.1093/nar/gkaf421 (PMC12230715; doi:10.1093/nar/gkaf421)
Supplement: gkaf421_Supplemental_Files [file gkaf421_supplemental_files.zip]

Archive with 2 entries (2 files):
- Paper_PrankWeb4_SI_rev_KR.pdf
- SI_DATA_rev_KR.ods
