# Supplementary material for: PrankWeb 4: a modular web server for protein–ligand binding site prediction and downstream analysis
Source: Nucleic Acids Res. 2025 May 19;53(W1):W466–71. doi: 10.1093/nar/gkaf421 (PMC12230715; doi:10.1093/nar/gkaf421)
Supplement: gkaf421_Supplemental_Files [file gkaf421_supplemental_files.zip › SI_DATA_rev_KR.ods]

## Sheet: DATA
	PRANKWEB					SWISSDOCK					WEBINA
For Pocket 1 founded by PrankWeb4:	Exh. = 2	Exh. = 4	Exh. = 8	Exh. = 32		Exh. = 2	Exh. = 4	Exh. = 8	Exh. = 32		Exh. = 2	Exh. = 4	Exh. = 8	Exh. = 32
1E1J with conservation + Argatroban, 1	-8.036	-8.099	-8.072	-8.072		-8.154	-8.246	-7.999	not allowed		-6.217	-7.076	-7.072	-7.285
1E1J with conservation + Argatroban, 2						-7.044	-8.209	-7.97	not allowed		-7.302	-6.194	-6.188	-7.286
1E1J with conservation + Argatroban, 3						-7.898	-8.137	-8.152	not allowed		-6.697	-6.941	-6.204	-6.23
1E1J without conservation + Argatroban, 1	-7.958	-6.954	-8.085	-8.038		-8.22	-6.681	-7.628	not allowed		-7.498	-6.362	-7.539	-6.33
1E1J without conservation + Argatroban, 2						-7.895	-6.005	-8.162	not allowed		-7.152	-6.883	-6.228	-6.555
1E1J without conservation + Argatroban, 3						-6.184	-8.188	-8.188	not allowed		-7.674	-7.024	-6.847	-7.904
4HFP with conservation + Argatroban, 1	-8.541	-8.479	-8.514	-8.559		-9.351	-9.417	-9.448	not allowed		-10.223	-8.356	-10.273	-10.498
4HFP with conservation + Argatroban, 2						-9.474	-9.435	-9.52	not allowed		-9.802	-9.508	-9.341	-8.818
4HFP with conservation + Argatroban, 3						-9.451	-9.48	-9.417	not allowed		-10.668	-9.261	-9.166	-9.846
4HFP without conservation + Argatroban, 1	-9.114	-8.518	-8.553	-8.535		-9.434	-9.381	not allowed	not allowed		-9.365	-10.345	-10.459	-8.58
4HFP without conservation + Argatroban, 2						-9.193	-9.229	not allowed	not allowed		-8.721	-8.443	-8.76	-10.023
4HFP without conservation + Argatroban, 3						-9.404	-9.424	not allowed	not allowed		-9.486	-8.278	-9.416	-7.942
1IEP with conservation + STI, 1	-9.381	-11.059	-12.482	-12.548		-9.513	-9.46	-10.561	not allowed		-9.882	-9.441	-10.399	-10.07
1IEP with conservation + STI, 2						-10.95	-10.941	-12.632	not allowed		-9.129	-10.508	-10.079	-10.215
1IEP with conservation + STI, 3						-10.371	-12.696	-12.705	not allowed		-10.595	-9.759	-10.291	-9.782
1IEP without conservation + STI, 1	-8.77	-9.829	-9.5	-9.615		-9.647	-9.632	-9.545	not allowed		-9.043	-11.016	-10.929	-11.824
1IEP without conservation + STI, 2						-9.293	-9.302	-9.304	not allowed		-13.322	-10.928	-9.884	-11.329
1IEP without conservation + STI, 3						-9.662	-9.345	-9.452	not allowed		-7.724	-10.16	-11.721	-10.159
********* AutoDockTutorial*********
1IEP + STI, 1						-11.008			-12.57		-10.413			-10.401
1IEP + STI, 2						-9.973			-12.563		-10.801			-10.802
1IEP + STI, 3						-11.019			not allowed		-11.12			-10.411
for grid center from VinaTut: x = 15.19, y = 53.903, z = 16.917 and grid size 20 x 20 x 20
*********
	PRANKWEB (with conservation), ex. = 32				PRANKWEB (without conservation), ex. = 32				CBDOCK2				CBDOCK
	1E1J (1)	1E1J (2)	1E1J (3)		1E1J (1)	1E1J (2)	1E1J (3)		1E1J (1)	1E1J (2)	1E1J (3)		1E1J (1)	1E1J (2)	1E1J (3)
	BINDING AFFINITY [kcal/mol]
Pocket or cavity 1	-8.072				-8.038				-7.1	-7.4	-7.4		-7.4	-6.7	-7
Pocket or cavity 2	-5.601				28.547				-6.9	-7.5	-6.6		-6.5	-6.2	-6.8
Pocket or cavity 3	-4.855				Only 2 cavities founded				-6	-5.6	-5.7		-5.9	-5.6	-5.5
Pocket or cavity 4	-5.253								-5.8	-5.8	-5.8		-5.7	-6	-6
Pocket or cavity 5	-5.104								-5.4	-6.3	-5.9		-5.4	-5.4	-5.4
	COORDINATES OF POCKETS IN X, Y, Z [A]
Pocket or cavity 1	x = -3.8736, y = -8.2774, z = 5.1638				x = -6.5481, y = -7.3498, z = 3.9936				x = -6, y = -7, z = 5				x = -6, y = -7, z = 5
Pocket or cavity 2	x = -17.573, y = -1.3794, z = -0.784				x =10.5906, y = 0.4937, z = -0.2568				x = -7, y = 2, z = 8				x = -7, y = 2, z = 8
Pocket or cavity 3	x = 16.729, y = 4.4922, z = -1.5623				Only 2 cavities founded				x = 4, y = 4, z = -5				x = 4, y = 4, z = -5
Pocket or cavity 4	x = 9.0901, y = -11.0415, z = -5.2563								x = 18, y = 5, z = -2				x = -8, y = -7, z = -6
Pocket or cavity 5	x = 1.693, y =-10.3087, z = -10.3697								x = -8, y = -7, z = -6				x = 18, y = 5, z = -2
	SIZES OF POCKETS [A]
Pocket or cavity 1	20 x 20 x 20				15 x 15 x 15				23 x 23 x 23				23 x 23 x 23
Pocket or cavity 2	14 x 14 x 14				13 x 13 x 13				23 x 23 x 23				23 x 23 x 23
Pocket or cavity 3	14 x 14 x 14				Only 2 cavities founded				23 x 23 x 23				23 x 23 x 23
Pocket or cavity 4	14 x 14 x 14								23 x 23 x 23				23 x 23 x 23
Pocket or cavity 5	14 x 14 x 14								23 x 23 x 23				23 x 23 x 23
	4HFP (1)	4HFP (2)	4HFP (3)		4HFP (1)	4HFP (2)	4HFP (3)		4HFP (1)	4HFP (2)	4HFP (3)		4HFP (1)	4HFP (2)	4HFP (3)
	BINDING AFFINITY [kcal/mol]
Pocket or cavity 1	-8.559				-8.535				-9.3	-9.2	-9.4		-9.5	-9.5	-9.8
Pocket or cavity 2	-8.833				-8.833				-8.6	-9.5	-9.1		-9.3	-9.3	-9.3
Pocket or cavity 3	-6.778				-9.011				-7	-6.8	-7.2		-7	-7.4	-7.3
Pocket or cavity 4	-4.218				-6.604				-6.5	-6.3	-6.5		-5.5	-5.5	-7.2
Pocket or cavity 5	-5.259				-6.833				-6.3	-6.4	-5.9		-6.9	-7	-7
	COORDINATES OF POCKETS IN X, Y, Z [A]
Pocket or cavity 1	x = 8.9727, y = 15.8043, z = -1.3537				x = 8.2270, y = 17.9273, z = -1.1270				x = 55, y = -30, z = -8				x = 55, y = -30, z = -8
Pocket or cavity 2	x = 55.7842, y = -28.5164, z = -5.4823				x = 57.4945, y = -29.4296, z = -4.8017				x = 7, y = 18, z = 0				x = -7, y = 18, z = 0
Pocket or cavity 3	x = 37.7483, y = -22.7393, z = 1.1861				x = 51.0591, y = 28.0573, z = -9.044				x = 44, y = -7, z = 10				x = 43, y = -6, z = 9
Pocket or cavity 4	x = 47.7536, y = -24.2278, z = 14.2657				x = 37.6449, y = -22.5641, z = 1.6039				x = 46, y = -13, z = -17				x = 42, y = 4, z = -3
Pocket or cavity 5	x = 14.6651, y = 15.9337, z = -22.3499				x = 14.4758, y = 1.477, z = -12.8222				x = 42, y = 4, z = -3				x = 46, y = -13 z = -17
	SIZES OF POCKETS [A]
Pocket or cavity 1	19 x 19 x 19				21 x 21 x 21				23 x 23 x 23				23 x 23 x 23
Pocket or cavity 2	18 x 18 x 18				18 x 18 x 18				23 x 23 x 23				23 x 23 x 23
Pocket or cavity 3	14 x 14 x 14				14 x 14 x 14				23 x 23 x 23				29 x 23 x 23
Pocket or cavity 4	12 x 12 x 12				15 x 15 x 15				23 x 23 x 23				23 x 23 x 23
Pocket or cavity 5	14 x 14 x 14				14 x 14 x 14				23 x 23 x 23				23 x 23 x 23
	1IEP (1)	1IEP (2)	1IEP (3)		1IEP (1)	1IEP (2)	1IEP (3)		1IEP (1)	1IEP (2)	1IEP (3)		1IEP (1)	1IEP (2)	1IEP (3)
	BINDING AFFINITY [kcal/mol]
Pocket or cavity 1	-12.548				-9.615				-11.9	-10.8	-9.7		-11.4	-11.4	-13.3
Pocket or cavity 2	-13.066				-8.508				-10.7	-13.1	-10.7		-11	-13.4	-13.4
Pocket or cavity 3	46.358				-6.364				-7.8	-8.2	-8.1		-8	-8	-7.8
Pocket or cavity 4	26.04				-6.364				-7.4	-7.6	-8.1		-7.6	-7.6	-8.8
Pocket or cavity 5	108.312				-6.426				-6.7	-7.1	-6.8		-6.7	-6.7	-7.4
	COORDINATES OF POCKETS [A]
Pocket or cavity 1	x = 16.9132, y = 54.5702, z = 16.1823				x = 14.0459, y = 99.7595, z = 53.7838				x = 13, y = 56, z = 15				x = 13, y = 56, z = 15
Pocket or cavity 2	x = 12.1788, y = 96.3203, z = 57.8265				x = 14.6731, y = 58.6904, z = 12.8887				x = 10, y = 97, z = 59				x = 10, y = 97, z = 59
Pocket or cavity 3	x = -1.689, y = 58.253, z = 30.6124				x = 14.7621, y = 47.6523, z = 18.4908				x = 13, y = 85, z = 46				x = 13, y = 85, z = 46
Pocket or cavity 4	x = 29.6951, y = 82.3668, z = 52.8342				x = 13.6048, y = 92.9672, z = 64.7328				x = 0, y = 63, z = 35				x = 0, y = 63, z = 35
Pocket or cavity 5	x = 18.1144, y = 73.0577, z = 52.5437				x = 25.4355, y = 55.4312, z = 15.7966				x = 29, y = 55, z = 6				x = 31, y = 55, z = 7
	SIZES OF POCKETS [A]
Pocket or cavity 1	25 x 25 x 25				18 x 18 x 18				30 x 30 x 30				30 x 30 x 30
Pocket or cavity 2	24 x 24 x 24				19 x 19 x 19				30 x 30 x 30				30 x 30 x 30
Pocket or cavity 3	13 x 13 x 13				16 x 16 x 16				30 x 30 x 30				30 x 30 x 30
Pocket or cavity 4	14 x 14 x 14				14 x 14 x 14				30 x 30 x 30				30 x 30 x 30
Pocket or cavity 5	11 x 11 x 11				15 x 15 x 15				30 x 30 x 30				30 x 30 x 30
